# Supplementary material for: Effects of Pristine and Aged LDPE and PP Microplastic Leachates on Behavioural Responses of the Soil Arthropods Folsomia candida and Porcellionides pruinosus
Source: Toxics. 2026 Jun 9;14(6):502. doi: 10.3390/toxics14060502 (PMC13307738; doi:10.3390/toxics14060502)
Supplement: Supplementary file 1 [file toxics-14-00502-s001.zip]

Archive with 1 entries (1 files):
- toxics-4321750-supplementary.pdf
